# Supplementary material for: Delivery of Active AKT1 to Human Cells
Source: Cells. 2022 Nov 29;11(23):3834. doi: 10.3390/cells11233834 (PMC9738475; doi:10.3390/cells11233834)
Supplement: Supplementary file 1 [file cells-11-03834-s001.zip]

Archive with 1 entries (1 files):
- cells-2009952-supplementary.pdf
